# Supplementary material for: Human Adipose-Derived Stromal Cells Delivered on Decellularized Muscle Improve Muscle Regeneration and Regulate RAGE and P38 MAPK
Source: Bioengineering (Basel). 2022 Aug 30;9(9):426. doi: 10.3390/bioengineering9090426 (PMC9495328; doi:10.3390/bioengineering9090426)
Supplement: Supplementary file 1 [file bioengineering-09-00426-s001.zip]

Archive with 1 entries (1 files):
- bioengineering-1886031-supplementary.pdf
